# Supplementary material for: Poria cocos Lanostane Triterpenoids Extract Promotes Collagen and Hyaluronic Acid Production in D-Galactose-Induced Aging Rats
Source: Life (Basel). 2023 Oct 28;13(11):2130. doi: 10.3390/life13112130 (PMC10672192; doi:10.3390/life13112130)
Supplement: Supplementary file 1 [file life-13-02130-s001.zip]

Archive with 1 entries (1 files):
- life-2632217-supplementary.pdf
